# Supplementary material for: Dietary Berberine and Ellagic Acid Supplementation Improve Growth Performance and Intestinal Damage by Regulating the Structural Function of Gut Microbiota and SCFAs in Weaned Piglets
Source: Microorganisms. 2023 May 10;11(5):1254. doi: 10.3390/microorganisms11051254 (PMC10220671; doi:10.3390/microorganisms11051254)
Supplement: Supplementary file 1 [file microorganisms-11-01254-s001.zip]

Archive with 1 entries (1 files):
- microorganisms-2306748-supplementary.pdf
